# Supplementary material for: Media Exposure of Suicidal Behaviour: An Umbrella Review
Source: Nurs Rep. 2023 Oct 25;13(4):1486–99. doi: 10.3390/nursrep13040125 (PMC10660843; doi:10.3390/nursrep13040125)
Supplement: Supplementary file 1 [file nursrep-13-00125-s001.zip]

Archive with 1 entries (1 files):
- nursrep-2587782-supplementary.pdf
